# Supplementary material for: Preparation of Reusable Porous Carbon Nanofibers from Oxidized Coal Liquefaction Residue for Efficient Adsorption in Water Treatment
Source: Materials (Basel). 2023 May 9;16(10):3614. doi: 10.3390/ma16103614 (PMC10222528; doi:10.3390/ma16103614)
Supplement: Supplementary file 1 [file materials-16-03614-s001.zip]

Archive with 1 entries (1 files):
- materials-2348005-supplementary.pdf
